# Supplementary material for: Polystyrene Sulfonate Particles as Building Blocks for Nanofiltration Membranes
Source: Membranes (Basel). 2022 Nov 12;12(11):1138. doi: 10.3390/membranes12111138 (PMC9697654; doi:10.3390/membranes12111138)
Supplement: Supplementary file 1 [file membranes-12-01138-s001.zip]

Archive with 1 entries (1 files):
- membranes-1967096-supplementary.pdf
